# Supplementary material for: Genome organisation of the Acinetobacter lytic phage ZZ1 and comparison with other T4-like Acinetobacter phages
Source: BMC Genomics. 2014 Sep 14;15(1):793. doi: 10.1186/1471-2164-15-793 (PMC4177764; doi:10.1186/1471-2164-15-793)
Supplement: Supplementary file 1 — Additional file 1: CDSs of the ZZ1 genome and best BLASTP hits. (XLS 165 KB) [file 12864_2014_6480_MOESM1_ESM.xls]

## Sheet: Sheet1
0	CDS/strand	Start	Stop	Length(bp)	Length(aa)	GC%	Start codon	Stop codon	Putative RBS (AAGGAGGTGAT)	Blastp matches in the non-redundant protein sequences database											Predicted function	Predicted functional categories	Superfamily	Membrane-spanning regions
										Best match organism	Best match protein	No. of aa	Max score	Total score	Query cover	E value	Accession	Identities	Positives	Gaps				Tmpred from to length score orientation	Tmpred from to length score orientation	Tmpred from to length score orientation	Tmpred from to length score orientation	Tmpred from to length score orientation	Tmpred from to length score orientation
1	001/-	1	2205	2205	734	0.3433	ATG	TAA	AGTATTCAATGAGAATTTTAATATG	Acinetobacter phage Acj61	rIIA membrane-associated protein	731	524	524	0.98	2e-172	YP_004009618.1	287/731(39%)	437/731(59%)	26/731(3%)	Lysis inhibition	Host or phage interactions	HATPase_c superfamily	1 191 211 (21) 568 i-o
2	002/-	2216	2359	144	47	0.2639	ATG	TGA	TTACTTAAACGCCATGGTTTGTAATG	Not hit	Not hit										Unknown			no
3	003/-	2359	2565	207	68	0.3623	ATG	TAA	GCAATGTAAGAGGAAATTGAAATG	Acinetobacter phage Acj9	hypothetical protein Acj9p002	68	66.6	66.6	0.98	6e-13	YP_004010139.1	31/67(46%)	46/67(68%)	0/67(0%)	Unknown			no
4	004/-	2578	2904	327	108	0.2813	ATG	TAA	AACAAACACTGAGTAAATTATCATG	Acanthamoeba castellanii str. Neff	Poly(ADP-ribose) polymerase catalytic domain containing protein	601	37	37	0.57	0.71	XP_004340895.1	22/62(35%)	32/62(51%)	2/62(3%)	Unknown			no
5	005/-	3010	3627	618	205	0.3236	ATG	TAA	GCATTTAAATGAGGATTAATATG	Lachnospiraceae bacterium ICM7	pyruvate formate-lyase 1-activating enzyme	245	38.1	38.1	0.35	1.3	ZP_10832067.1	24/86(28%)	40/86(46%)	13/86(15%)	Unknown			no
6	006/-	3629	3754	126	41	0.3016	ATG	TAA	ATCATACAAGGAGAAGAAATG	Acinetobacter phage Ac42	hypothetical protein Ac42p003	39	63.9	63.9	0.87	1e-12	YP_004009365.1	30/36(83%)	34/36(94%)	0/36(0%)	Unknown			no
7	007/-	3751	3984	234	77	0.2949	ATG	TGA	CAAATATTTGGAGTTATGGAAATG	Acinetobacter phage 133	hypothetical protein Acj133p022	94	48.1	48.1	0.55	1e-05	YP_004300603.1	22/44(50%)	30/44(68%)	1/44(2%)	Unknown			1 102 121 (20) 2247 o-i
8	008/-	3981	5249	1269	422	0.379	ATG	TGA	TTTAAAAAATGAGTAAAGTATG	Acinetobacter phage Acj61	putative glutathionylspermidine synthase	412	605	605	1	0	YP_004009621.1	291/423(69%)	344/423(81%)	12/423(2%)	Unknown		GSP_synth superfamily	no
9	009/-	5312	5596	285	94	0.3053	ATG	TAA	CGGCCCTTTGGAGTTTTTATG	Acinetobacter phage Acj9	hypothetical protein Acj9p006	91	90.9	90.9	0.87	1e-21	YP_004010143.1	38/82(46%)	57/82(69%)	1/82(1%)	Unknown			1 67 84 (18) 2617 i-o
10	010/-	5628	6149	522	173	0.4215	ATG	TAA	TGATATCTAGGTGAAAAATG	Acinetobacter phage Acj61	hypothetical protein Acj61p007	182	185	185	0.99	4e-56	YP_004009624.1	116/180(64%)	146/180(81%)	8/180(4%)	Unknown			1 64 81 (18) 702 i-o	2 152 174 (23) 962 o-i
11	011/-	6157	6498	342	113	0.348	ATG	TAG	AATGTTTTGGGTGAATTCAAATG	Acinetobacter phage Acj61	putative quaternary ammonium compound-resistance protein qacE	109	164	164	0.95	5e-50	YP_004009625.1	83/108(77%)	96/108(88%)	0/108(0%)	Unknown		Multi_Drug_Res superfamily	1 64 84 (21) 1550 i-o	2 95 113 (19) 2148 o-i	3 117 137 (21) 1648 i-o	4 147 164 (18) 2274 o-i
12	012/-	6495	6851	357	118	0.3557	ATG	TGA	CAAATAACATGAGCAAATCAAAATG	Acinetobacter phage Ac42	hypothetical protein Ac42p048	85	47	47	0.31	4e-05	YP_004009410.1	22/37(59%)	24/37(64%)	0/37(0%)	Unknown			no
13	013/-	6936	7955	1020	339	0.348	ATG	TAA	AATTATTTTGGAGACATAAAATG	Acinetobacter phage Acj9	RnlB RNA ligase 2	337	515	515	0.97	1e-180	YP_004010147.1	248/333(74%)	280/333(84%)	1/333(0%)	RNA ligase	Translation	RNA_ligase superfamily	1 181 201 (21) 621 i-o
14	014/-	7992	8369	378	125	0.3095	ATG	TAA	TTAAGTAAAGGAAAATAAAATG	Acinetobacter phage Acj9	hypothetical protein Acj9p014	152	41.6	41.6	0.35	0.01	YP_004010151.1	23/48(48%)	29/48(60%)	4/48(8%)	Unknown			no
15	015/-	8371	8604	234	77	0.3504	ATG	TAA	CAAAAACCTGGAGGCGAAAAATG	Acinetobacter baumannii AB0057	hypothetical protein AB57_2699	64	83.6	83.6	0.77	2e-19	YP_002320039.1	41/60(68%)	45/60(75%)	0/60(0%)	Unknown			no
16	016/-	8580	9044	465	154	0.3398	ATG	TAA	ATCCACTATGGAGATTTAAAATG	Acinetobacter phage Ac42	hypothetical protein Ac42p012	132	103	103	0.91	3e-25	YP_004009374.1	63/144(44%)	84/144(58%)	17/144(11%)	Unknown			no
17	017/-	9066	10892	1827	608	0.3383	ATG	TGA	TGAACACTTGGAGACAAAATG	Acinetobacter phage Acj61	gp60plus39 DNA topoisomerase subunit	606	940	940	1	0	YP_004009629.1	446/608(73%)	529/608(87%)	2/608(0%)	DNA topoisomerase subunit	DNA replication, recombination, repair, packaging, and processing	TOPRIM superfamily-3	no
18	018/-	10977	11549	573	190	0.3595	ATG	TAA	TTTCTTTATAGAGAAAGTATTATG	Acinetobacter phage Acj61	putative ysozyme	190	250	250	0.97	3e-81	YP_004009630.1	121/185(65%)	141/185(76%)	0/185(0%)	Unknown		lysozyme_like superfamily	no
19	019/-	11583	12098	516	171	0.3895	ATG	TAA	TTGTACGAAAGAGGTATATCCAAATG	Calothrix sp. PCC 7507	secretion protein HlyD family protein	504	38.1	38.1	0.28	1	YP_007066135.1	18/48(38%)	26/48(54%)	0/48(0%)	Unknown			no
20	020/-	12088	12315	228	75	0.2807	ATG	TAA	TAACTTATATGAGGATTTTAAAATG	Oikopleura dioica	unnamed protein product	174	33.9	33.9	0.69	2.5	CBY18983.1	16/54(30%)	31/54(57%)	2/54(3%)	Unknown			no
21	021/-	12383	13057	675	224	0.3837	ATG	TAA	AAAGCAAATGAAGGTGATGTATG	Acinetobacter phage Acj61	DexA exonuclease A	223	278	278	0.98	4e-91	YP_004009635.1	142/220(65%)	174/220(79%)	1/220(0%)	Exonuclease A	DNA replication, recombination, repair, packaging, and processing	DnaQ_like_exo superfamily	no
22	022/-	13054	13332	279	92	0.3118	ATG	TGA	TCAACAGTATGAGGTATATGACAAATG	Acinetobacter phage Ac42	hypothetical protein Ac42p022	88	69.3	69.3	0.9	2e-13	YP_004009384.1	33/83(40%)	52/83(62%)	0/83(0%)	Unknown			no
23	023/-	13329	13607	279	92	0.3262	ATG	TGA	ATGAAAGTTTGAGGTGATTATTATG	Acinetobacter phage Acj61	hypothetical protein Acj61p019	100	79	79	0.94	6e-17	YP_004009636.1	38/87(44%)	60/87(68%)	0/87(0%)	Unknown			no
24	024/-	13629	13865	237	78	0.3333	ATG	TGA	TATTTTATTTGAGTCTTAAAATG	Acinetobacter phage Acj61	hypothetical protein Acj61p020	83	91.3	91.3	0.94	3e-22	YP_004009715.1	38/73(52%)	58/73(79%)	0/73(0%)	Unknown			1 106 123 (18) 615 i-o
25	025/-	13874	15202	1329	442	0.3536	ATG	TGA	AAAGTTTAATTTGGTATTATTATG	Acinetobacter phage Acj61	Dda DNA helicase	442	651	651	1	0	YP_004009639.1	311/443(70%)	361/443(81%)	2/443(0%)	DNA helicase	DNA replication, recombination, repair, packaging, and processing	AAA superfamily-2	1 188 213 (26) 802 i-o
26	026/-	15258	15560	303	100	0.3234	ATG	TAA	ACAGTTCCAGGAGAAATAATATG	Acinetobacter phage Acj9	hypothetical protein Acj9p024	100	65.9	65.9	0.95	5e-12	YP_004010161.1	40/97(41%)	57/97(58%)	2/97(2%)	Unknown			no
27	027/-	15562	15927	366	121	0.3197	ATG	TAA	TGAGATGATGGAGAAATAAGTATG	Acinetobacter phage Acj61	hypothetical protein Acj61p024	128	121	121	0.87	9e-33	YP_004009641.1	54/106(51%)	81/106·1234567806(0%)		Unknown			no
28	028/-	15930	16355	426	141	0.3052	ATG	TAA	AATCACATCTGAGGAAATTGATATG	Acinetobacter phage Acj9	hypothetical protein Acj9p025	161	89.4	89.4	0.76	9e-20	YP_004010162.1	54/125(43%)	71/125(56%)	18/125(14%)	Unknown			1 61 82 (22) 2539 o-i
29	029/-	16366	17346	981	326	0.3028	ATG	TGA	ATCAACAAATGAGTATATTGCCATG	Acinetobacter phage Acj9	putative Srd anti-sigma factor	317	141	141	0.97	8e-36	YP_004010163.1	103/337(31%)	175/337(51%)	46/337(13%)	Anti-sigma factor	Transcription		no
30	030/-	17620	18063	444	147	0.3941	ATG	TAA	TTGGCCCTAGGTGGATAATAAACAATG	Acinetobacter phage Acj9	hypothetical protein Acj9p027	147	217	217	1	2e-69	YP_004010164.1	99/147(67%)	118/147(80%)	0/147(0%)	Unknown		Macro superfamily	no
31	031/-	18070	18258	189	62	0.3651	ATG	TAA	TGAAGCTTACGAGGAAGAATATAATG	Acinetobacter phage Acj9	hypothetical protein Acj9p029	61	67.4	67.4	0.9	2e-13	YP_004010166.1	32/56(57%)	42/56(75%)	0/56(0%)	Unknown			1 77 96 (20) 1999 i-o
32	032/-	18251	18442	192	63	0.3698	ATG	TAA	GAATAATTAGGAGAGACCTTATG	Acinetobacter phage Acj9	hypothetical protein Acj9p030	62	59.3	59.3	0.84	3e-10	YP_004010167.1	28/53(53%)	39/53(73%)	0/53(0%)	Unknown			no
33	033/-	18457	18648	192	63	0.375	ATG	TAA	TATTTAAAAGGTTAAATTATG	Rhodococcus sp. P14	hypothetical protein RhP14_21358	128	35.8	35.8	0.8	0.21	ZP_11107540.1	17/53(32%)	26/53(49%)	2/53(3%)	Unknown			no
34	034/-	18695	19102	408	135	0.3431	ATG	TAA	GCAATATTTGGAGAAATTATAATG	Bilophila wadsworthia 3_1_6	phage tail tape measure protein	1052	40	40	0.72	0.085	CCC91036.1	19/52(37%)	29/52(55%)	3/52(5%)	Unknown			no
35	035/-	19102	19641	540	179	0.3167	ATG	TAA	TAAAAAATTGGAAGATTAAAAATG	Bacillus thuringiensis	hypothetical protein, partial	465	40.4	40.4	0.55	0.2	WP_000748219.1	29/100(29%)	45/100(45%)	1/100(1%)	Unknown			no
36	036/-	19644	20243	600	199	0.3417	ATG	TAA	CAGCCATAGTGAGTTAATTGTTATG	Desulfobacterium autotrophicum HRM2	protein FixO	310	36.2	36.2	0.49	5.4	YP_002602783.1	26/100(26%)	41/100(41%)	6/100(6%)	Unknown			no
37	037/-	20323	20844	522	173	0.3793	ATG	TAA	TAAATGCACTTATGTGGAGATCGTATG	Acinetobacter phage Acj9	hypothetical protein Acj9p044	168	242	242	0.95	1e-78	YP_004010181.1	108/166(65%)	130/166(78%)	0/166(0%)	Unknown			1 102 126 (25) 574 i-o
38	038/-	20841	21089	249	82	0.3052	ATG	TGA	TTAATTTTTGGAGAAGTTTATG	Odoribacter splanchnicus DSM 20712	hypothetical protein Odosp_3348	280	33.1	33.1	0.53	7.4	YP_004254487.1	18/45(40%)	23/45(51%)	1/45(2%)	Unknown			no
39	039/-	21130	21636	507	168	0.3708	ATG	TAA	TCGGCTATTGGATTTGGGGATAATATG	Acinetobacter phage Acj9	hypothetical protein Acj9p047	168	223	223	0.98	2e-71	YP_004010184.1	110/167(66%)	129/167(77%)	3/167(1%)	Unknown			no
40	040/-	21638	21745	108	35	0.4074	ATG	TAA	AATCGTAAAGGATCATCATAATG	Acinetobacter phage 133	hypothetical protein Acj133p030	35	38.5	38.5	1	0.005	YP_004300611.1	19/35(54%)	23/35(65%)	0/35(0%)	Unknown			1 68 87 (20) 2623 i-o
41	041/-	21745	21927	183	60	0.3333	ATG	TAA	GGCCCTTTTTGAGGTGCTTATG	Acinetobacter phage 133	hypothetical protein Acj133p036	82	33.1	33.1	0.71	0.9	YP_004300617.1	18/43(42%)	28/43(65%)	0/43(0%)	Unknown			no
42	042/-	21961	22095	135	44	0.3704	ATG	TGA	TATTTTAAAGGACATGAAATCATG	Acinetobacter phage 133	hypothetical protein Acj133p033	46	53.1	53.1	0.9	2e-08	YP_004300614.1	30/40(75%)	31/40(77%)	5/40(12%)	Unknown			no
43	043/-	22068	22295	228	75	0.307	TTG	TAA	ATTCAAATCAGACAATAACATTG	Acinetobacter phage 133	hypothetical protein Acj133p032	100	45.1	45.1	0.64	0.0001	YP_004300613.1	17/48(35%)	33/48(68%)	0/48(0%)	Unknown			no
44	044/-	22288	22443	156	51	0.4167	GTG	TGA	GGTCTTTTTGGAATTGAATTGTG	Cellvibrio japonicus Ueda107	hypothetical protein CJA_1597	159	32.3	32.3	0.74	4.7	YP_001982077.1	15/38(39%)	23/38(60%)	2/38(5%)	Unknown			1 59 81 (23) 2581 i-o
45	045/-	22440	22748	309	102	0.3625	ATG	TGA	AACATAATGTGAGTAAATTATCATG	Acinetobacter phage Acj9	hypothetical protein Acj9p094	110	58.2	58.2	0.99	5e-09	YP_004010231.1	37/107(35%)	56/107(52%)	6/107(5%)	Unknown			no
46	046/-	22850	23206	357	118	0.3305	ATG	TAG	TCAAATCAACGATGAGTAAAAGGTTATG	Acidovorax sp. JS42	hypothetical protein Ajs_3457	75	35.4	35.4	0.53	0.51	YP_987647.1	18/66(27%)	32/66(48%)	3/66(4%)	Unknown			no
47	047/-	23277	23621	345	114	0.3159	ATG	TAA	TTGATATACTAAGGGTTAAAGATG	Acinetobacter phage 133	hypothetical protein Acj133p036	82	91.7	91.7	0.7	1e-21	YP_004300617.1	40/80(50%)	60/80(75%)	1/80(1%)	Unknown			no
48	048/-	23608	24045	438	145	0.2877	ATG	TAA	TGATATGATGGAGCAACAATAATATG	Red clover mottle virus	NTP-binding domain	600	38.1	38.1	0.58	0.6	NP_734027.1	26/98(27%)	45/98(45%)	25/98(25%)	Unknown			no
49	049/-	24047	24322	276	91	0.3406	ATG	TAA	ATAATCTGATGAGTATATTGTTATG	Acinetobacter phage Acj61	hypothetical protein Acj61p048	90	60.1	60.1	0.67	6e-10	YP_004009665.1	32/61(52%)	39/61(63%)	0/61(0%)	Unknown			no
50	050/-	24405	24728	324	107	0.321	ATG	TAA	TGATACACTTGAGGAAAATATTATG	Bradyrhizobium sp. STM 3809	putative histidinase kinase-response regulator hybrid protein	599	38.5	38.5	0.78	0.2	ZP_09427572.1	27/92(29%)	45/92(48%)	8/92(8%)	Unknown			1 59 75 (17) 1046 o-i
51	051/-	24837	25361	525	174	0.3905	ATG	TAA	TGATACACTTGAGGAAAATATTATG	Acinetobacter phage Ac42	gp56 dCTPase	172	251	251	1	3e-82	YP_004009412.1	118/174(68%)	142/174(81%)	2/174(1%)	dCTPase	Nucleotide metabolism	NTP-PPase superfamily	1 189 210 (22) 886 i-o
52	052/-	25415	25729	315	104	0.3302	ATG	TAA	TATACCGTTTGAGGCCAACAAATG	Chamaesiphon minutus PCC 6605	type IV secretory pathway, VirD4 component	671	37	37	0.86	0.63	YP_007096114.1	29/92(32%)	46/92(50%)	17/92(18%)	Unknown			no
53	053/-	25726	25935	210	69	0.3667	ATG	TGA	TCCATTAAAATAGGTAATAAAATG	polyketide synthetase	non-ribosomal peptide synthetase	3073	40	40	0.59	0.047	ZP_11288036.1	19/39(49%)	23/39(58%)	0/39(0%)	Unknown		AFD_class_I superfamily	no
54	054/-	25944	26267	324	107	0.2994	ATG	TAG	GTTGGTATCAAAGGTAAATGAAGATG	Haloarcula vallismortis ATCC 29715	copper-transporting ATPase CopA	868	34.7	34.7	0.29	4.8	ZP_21672003.1	14/32(44%)	22/32(68%)	0/32(0%)	Unknown			no
55	055/-	26257	26502	246	81	0.3374	ATG	TGA	GTTGCGGAAATTGTTGATGAAATGGTAAATG	Acinetobacter phage Acj9	hypothetical protein Acj9p055	78	67	67	0.83	9e-13	YP_004010192.1	25/68(37%)	45/68(66%)	0/68(0%)	Unknown		Mob1_phocein superfamily	no
56	056/-	26477	27109	633	210	0.3586	ATG	TAA	ATTGATTCATTGGGTGGCGAAATATG	Acinetobacter phage Acj61	hypothetical protein Acj61p052	208	88.6	88.6	0.85	2e-18	YP_004009669.1	57/184(31%)	93/184(50%)	6/184(3%)	Unknown			no
57	057/-	27106	27420	315	104	0.3016	ATG	TGA	AACTTACGTCATGGTGAGCATCCATATG	Lachnospiraceae bacterium 7_1_58FAA	ypothetical protein HMPREF0995_04573	368	33.9	33.9	0.43	5.6	ZP_09533737.1	15/45(33%)	25/45(55%)	0/45(0%)	Unknown			1 64 85 (22) 1790 i-o	2 115 133 (19) 1441 o-i	3 138 155 (18) 1737 i-o
58	058/-	27410	27835	426	141	0.3404	ATG	TAA	AGTGATCACAGAGGAAAATAATATG	Acinetobacter phage 133	hypothetical protein Acj133p046	149	44.3	44.3	0.97	0.001	YP_004300627.1	46/166(28%)	79/166(47%)	48/166(28%)	Unknown			no
59	059/-	27867	28163	297	98	0.3401	ATG	TGA	ATATTCTTTTGAGGAAATAATTATG	Physcomitrella patens subsp. patens	predicted protein	1133	36.2	36.2	0.37	1	XP_001786514.1	18/40(45%)	25/40(62%)	3/40(7%)	Unknown			no
60	060/-	28189	28686	498	165	0.3173	ATG	TAA	ATGATGACAACAGGTATAATCTAATG	Acinetobacter phage Acj9	hypothetical protein Acj9p064	160	109	109	0.81	6e-27	YP_004010201.1	54/135(40%)	85/135(62%)	1/135(0%)	Unknown			no
61	061/-	28686	29045	360	119	0.3028	ATG	TAA	TGAAATATAGGAAAATTTAATATG	Mixia osmundae IAM 14324	hypothetical protein E5Q_00926	77	34.7	34.7	0.73	1.2	GAA94277.1	25/88(28%)	40/88(45%)	21/88(23%)	Unknown			no
62	062/-	29047	30087	1041	346	0.3439	ATG	TAA	CTTTTTATTTGAGGTTGAGATG	Acinetobacter phage Acj61	gp61 DNA primase subunit	343	414	414	0.99	6e-141	YP_004009672.1	200/346(58%)	250/346(72%)	6/346(1%)	Primase	DNA replication, recombination, repair, packaging, and processing	Toprim_N superfamily	no
63	063/-	30140	30640	501	166	0.4132	ATG	TAA	CTTTCTTTAGGAGAAGGTTATG	Acinetobacter phage Acj9	hypothetical protein Acj9p066	163	222	222	0.92	7e-71	YP_004010203.1	106/158(67%)	128/158(81%)	4/158(2%)	Unknown			1 128 150 (23) 1067 i-o
64	064/-	30650	30940	291	96	0.3368	ATG	TAG	CATATACGAAACGGTGGCGCATATG	Acinetobacter phage Ac42	hypothetical protein Ac42p059	89	44.3	44.3	0.85	0.0003	YP_004009421.1	23/86(27%)	45/86(52%)	6/86(6%)	Unknown			no
65	065/-	30937	31263	327	108	0.3639	ATG	TAG	ATAAATCATAGAGAAATTTAAAATG	Acinetobacter phage 133	hypothetical protein Acj133p054	104	87.8	87.8	0.92	4e-20	YP_004300635.1	49/100(49%)	65/100(65%)	3/100(3%)	Unknown			no
66	066/-	31275	32315	1041	346	0.2891	ATG	TAG	AGCAATTTTTGAGGATATTAAAATG	Acinetobacter phage Acj9	hypothetical protein Acj9p067	322	64.3	64.3	0.26	1e-08	YP_004010204.1	31/95(33%)	51/95(53%)	0/95(0%)	Unknown			no
67	067/-	32326	32496	171	56	0.3509	ATG	TGA	GTCTTTTGTTGAGGAAATATG	Mycobacterium abscessus	hypothetical protein	431	34.3	34.3	0.53	2.7	WP_005077762.1	11/30(37%)	17/30(56%)	0/30(0%)	Unknown			no
68	068/-	32493	32807	315	104	0.3841	ATG	TGA	TCAACTAATTAAGGTAACAATCATG	Enterobacteria phage RB16	hypothetical protein RB16p229	105	158	158	0.93	1e-47	YP_003858529.1	72/97(74%)	82/97(84%)	0/97(0%)	Unknown			no
69	069/-	32858	33055	198	65	0.3384	ATG	TAA	TATAAATGCGGAGAATTGAAAAATG	Bacteroides/ pectinophilus ATCC 43243	hypothetical protein BACPEC_00454	137	33.1	33.1	0.6	2.8	ZP_03461399.1	16/39(41%)	24/39(61%)	1/39(2%)	Unknown			no
70	070/-	33045	33374	330	109	0.3242	ATG	TAA	ATTAATTGCGGATGAATAAAAATG	Acinetobacter phage Acj61	hypothetical protein Acj61p067	121	90.5	90.5	0.9	6e-21	YP_004009684.1	50/112(45%)	64/112(57%)	13/112(11%)	Unknown			1 59 77 (19) 662 i-o
71	071/-	33377	33634	258	85	0.3798	ATG	TAA	ATCTTAGCTTTGGGTGATTAGAAATG	Acinetobacter phage Acj9	hypothetical protein Acj9p073	225	63.5	63.5	0.82	1e-10	YP_004010210.1	31/78(40%)	46/78(58%)	9/78(11%)	Unknown			no
72	072/-	33641	33916	276	91	0.3514	ATG	TGA	AAATAAAATTGAGGAAATTAAAATG	Ceriporiopsis subvermispora B	hypothetical protein CERSUDRAFT_96990	409	37	37	0.59	0.47	EMD35077.1	15/54(28%)	30/54(55%)	0/54(0%)	Unknown			no
73	073/-	33933	34325	393	130	0.3028	ATG	TAA	TTTAAATGAGGAAATTAAAATG	Acinetobacter phage Acj9	hypothetical protein Acj9p040	134	48.5	48.5	0.89	2e-05	YP_004010177.1	33/118(28%)	59/118(50%)	4/118(3%)	Unknown			no
74	074/-	34421	34894	474	157	0.3228	ATG	TGA	TTACAAAATTTAAGTGAGTAATTTAATATG	Acinetobacter phage 133	hypothetical protein Acj133p035	167	209	209	0.99	7e-66	YP_004300616.1	97/159(61%)	118/159(74%)	3/159(1%)	Unknown			no
75	075/-	34905	35447	543	180	0.3444	ATG	TGA	ATTATATCAATTAATGATGAGTAAATTGAAATG	Nodularia spumigena CCY9414	hypothetical protein N9414_01909	145	37	37	0.41	1.4	ZP_01631874.1	30/83(36%)	41/83(49%)	15/83(18%)	Unknown			no
76	076/-	35527	35685	159	52	0.3082	ATG	TAA	TACGTAAAAGGGATAAAATATG	Acinetobacter phage Acj61	hypothetical protein Acj61p066	48	59.7	59.7	0.92	1e-10	YP_004009683.1	27/48(56%)	35/48(72%)	0/48(0%)	Unknown			1 68 95 (28) 2094 i-o
77	077/-	35682	36152	471	156	0.3461	ATG	TGA	TATGCATATGGACGATCAGTTATG	Acinetobacter phage phiAB1	hypothetical protein phiAB1_gp2	133	42.7	42.7	0.73	0.006	ADQ12706.1	37/128(29%)	58/128(45%)	30/128(23%)	Unknown			no
78	078/-	36149	37108	960	319	0.3073	ATG	TGA	ATTAATACAGGACGTAAAAAATG	Acinetobacter phage Acj9	hypothetical protein Acj9p074	328	365	365	0.94	2e-122	YP_004010211.1	178/303(59%)	226/303(74%)	1/303(0%)	Unknown			no
79	079/-	37105	37293	189	62	0.3439	ATG	TGA	CGTCTTAGAGGAAAATATCATG	Magnaporthe oryzae Y34	hypothetical protein OOU_Y34scaffold00014g1, partial	1208	34.7	34.7	0.59	2.3	ELQ45121.1	12/37(32%)	22/37(59%)	0/37(0%)	Unknown			no
80	080/-	37353	37892	540	179	0.3444	ATG	TAA	ACTTTTATTGGAAGGCATTATATG	Methyloversatilis universalis FAM5	Acetyltransferase	152	38.9	38.9	0.81	0.11	ZP_08503770.1	30/107(28%)	47/107(43%)	10/107(9%)	Unknown			no
81	081/-	37958	38281	324	107	0.3056	ATG	TAA	AAACTATTACATGGTATGCAAGCAATG	Acinetobacter phage Acj9	hypothetical protein Acj9p075	107	113	113	0.87	6e-30	YP_004010212.1	53/94(56%)	69/94(73%)	0/94(0%)	Unknown			no
82	082/-	38274	38540	267	88	0.3483	ATG	TAG	CGCATCTTCGGAGAATAGTTAATG	Yarrowia lipolytica	YALI0A02134p	1366	36.6	36.6	0.71	0.65	XP_499677.1	20/66(30%)	40/66(60%)	3/66(4%)	Unknown			no
83	083/-	38540	38728	189	62	0.381	ATG	TAA	ATAGCCAATTGAGGAACATGACATG	Acinetobacter phage Acj61	hypothetical protein Acj61p072	65	58.2	58.2	0.9	7e-10	YP_004009689.1	30/56(54%)	37/56(66%)	1/56(1%)	Unknown			no
84	084/-	38786	40270	1485	494	0.3636	ATG	TAA	TATATTAATTGAGGTGCCATTATG	Acinetobacter phage Acj9	gp41 replication and recombination DNA helicase	497	856	856	1	0	YP_004010216.1	405/496(82%)	450/496(90%)	2/496(0%)	DNA helicase	DNA replication, recombination, repair, packaging, and processing	RecA-like_NTPases superfamily	1 252 270 (19) 656 o-i
85	085/-	40340	40666	327	108	0.3731	ATG	TAA	CAATTAAAAGGACAAATAAATG	Acinetobacter phage Acj9	gp40 membrane-associated initiation of head vertex protein	101	89.4	89.4	0.86	9e-21	YP_004010223.1	46/94(49%)	65/94(69%)	4/94(4%)	Membrane-associated protein initiator of head vertex	Chaperonins/assembly catalysts	Phage_head_chap superfamily	no
86	086/-	40663	40983	321	106	0.2866	ATG	TGA	TGAACGAAAGGACCGTTTAATATG	Acinetobacter phage Acj9	hypothetical protein Acj9p090	106	47.4	47.4	0.99	4e-05	YP_004010227.1	35/108(32%)	54/108(50%)	7/108(6%)	Unknown			no
87	087/-	40980	41315	336	111	0.3571	ATG	TGA	TAATTATTTTGAGTATTTTATTATG	Rhodobacterales bacterium Y4I	alkaline phosphatase synthesis sensor protein PhoR	346	34.7	34.7	0.53	3.6	ZP_05077983.1	22/63(35%)	35/63(55%)	10/63(15%)	Unknown			no
88	088/-	41312	41548	237	78	0.2785	ATG	TGA	AACTTTAAAGGGTCTTCTTAAATG	Fusarium oxysporum Fo5176	hypothetical protein FOXB_14162	508	33.9	33.9	0.32	3.8	EGU75317.1	13/25(52%)	19/25(76%)	0/25(0%)	Unknown			1 59 78 (20) 2412 o-i	2 116 136 (21) 2045 i-o
89	089/-	41542	41859	318	105	0.3365	ATG	TAA	GGAACTCTTTATAGTGAGAACTTATACTAATG	Acinetobacter baumannii AB0057	hypothetical protein AB57_2734	96	38.9	38.9	0.61	0.024	YP_002320074.1	17/65(26%)	31/65(47%)	1/65(1%)	Unknown			no
90	090/-	41859	42329	471	156	0.3567	ATG	TAA	AAATCTAATGGAATTTCTTATG	Acinetobacter phage Acj9	hypothetical protein Acj9p091	144	103	103	0.7	8e-25	YP_004010228.1	65/147(44%)	76/147(51%)	42/147(28%)	Unknown			no
91	091/-	42322	42690	369	122	0.3442	ATG	TAA	AGTATGATTGGAGTAATCTAATG	Acinetobacter phage Acj9	hypothetical protein Acj9p092	125	73.9	73.9	1	1e-14	YP_004010229.1	49/130(38%)	68/130(52%)	13/130(10%)	Unknown			1 62 82 (21) 1470 o-i
92	092/-	42690	42983	294	97	0.2993	ATG	TAA	AGATGCTCGGGAGAAAAAATTATG	Acinetobacter phage Acj9	hypothetical protein Acj9p093	95	85.1	85.1	0.96	2e-19	YP_004010230.1	53/94(56%)	69/94(73%)	0/94(0%)	Unknown			1 59 82 (24) 2855 o-i	2 101 121 (21) 2381 i-o	3 127 146 (20) 2517 o-i
93	093/-	42980	43306	327	108	0.3547	ATG	TGA	ATACAAATTTGAGAATTTTATTATG	Acinetobacter phage Acj9	hypothetical protein Acj9p094	110	42.4	42.4	0.45	0.002	YP_004010231.1	19/49(39%)	29/49(59%)	0/49(0%))	Unknown			no
94	094/-	43387	43698	312	103	0.3622	ATG	TGA	TCGCTTGAAGATATTTTTGGATTCTAATTATG	Acinetobacter phage Ac42	hypothetical protein Ac42p086	111	57.8	57.8	0.94	7e-09	YP_004009448.1	34/106(32%)	56/106(52%)	9/106(8%)	Unknown			no
95	095/-	43701	44873	1173	390	0.3632	ATG	TAA	CCTTATATTGGAGTATGATATG	Acinetobacter phage Acj9	gp43B split DNA polymerase	390	638	638	0.99	0	YP_004010232.1	298/388(77%)	344/388(88%)	0/388(0%)	Split DNA polymerase	DNA replication, recombination, repair, packaging, and processing	43B superfamily	1 105 123 (19) 621 i-o
96	096/-	44931	45170	240	79	0.2875	ATG	TAA	TTTTATTTTTGAGGTACATATG	Acinetobacter phage Acj61	hypothetical protein Acj61p088	182	37	37	0.83	0.086	YP_004010250.1	25/72(35%)	35/72(48%)	1/72(1%)	Unknown			no
97	097/-	45213	45554	342	113	0.307	ATG	TAA	TTTTTATATGGAATATTTAATG	Thalassiosira oceanica	hypothetical protein THAOC_16581, partial	445	35.4	35.4	0.71	2.9	EJK62792.1	22/81(27%)	39/81(48%)	3/81(3%)	Unknown			no
98	098/-	45604	45804	201	66	0.3383	ATG	TAA	TATTTGGTAGGAGTAATATAATG	Acinetobacter phage Acj9	hypothetical protein Acj9p097	65	65.1	65.1	0.96	2e-12	YP_004010234.1	29/64(45%)	42/64(65%)	0/64(0%)	Unknown			1 86 104 (19) 2497 o-i
99	099/-	45804	46115	312	103	0.3141	ATG	TAA	TTACGATATGGTGGTTAAACGTTATG	Acinetobacter phage Acj61	hypothetical protein Acj61p093	105	79	79	0.91	8e-17	YP_004009710.1	35/94(37%)	55/94(58%)	0/94(0%)	Unknown			no
100	100/-	46105	46428	324	107	0.3056	ATG	TGA	TAAAGTATTTGAGGAAAATGTTATG	Trypanosoma congolense IL3000	putative cyclosome subunit 1	1258	37.7	37.7	0.57	0.69	ZP_07944224.1	20/78(26%)	39/78(50%)	1/78(1%)	Unknown			no
101	101/-	46456	46728	273	90	0.3333	ATG	TAA	TCAAGCAAACAAGGTAAATGAAATG	Acinetobacter phage Acj61	hypothetical protein Acj61p096	89	77.4	77.4	0.92	1e-16	YP_004009713.1	39/83(47%)	54/83(65%)	0/83(0%)	Unknown			no
102	102/-	46790	48298	1509	502	0.3419	ATG	TAA	TCTTGATGAGGATTAAAATATG	Acinetobacter phage Acj9	gp43A split DNA polymerase	502	828	828	0.99	0	YP_004010239.1	391/502(78%)	442/502(88%)	3/502(0%)	Split DNA polymerase	DNA replication, recombination, repair, packaging, and processing	DnaQ_like_exo superfamily	no
103	103/-	48365	48598	234	77	0.3205	ATG	TAA	AAATATGTTGTAGGTGCATAAATG	Acinetobacter phage Acj61	hypothetical protein Acj61p098	79	91.3	91.3	0.94	3e-22	YP_004009715.1	38/73(52%)	58/73(79%)	0/73(0%)	Unknown			1 66 86 (21) 2643 o-i
104	104/-	48599	48979	381	126	0.3412	ATG	TAA	AGAACTTAAAGAGTTGAAACTACTATGATG	Acinetobacter phage Acj9	RegA translational repressor protein	126	197	197	1	1e-62	YP_004010242.1	96/126(76%)	108/126(85%)	1/126(0%)	Translational repressor	Translation	Translat_reg superfamily	no
105	105/-	48979	49545	567	188	0.3086	ATG	TGA	TGTATAATTGGAGTGATAAAATG	Acinetobacter phage Acj61	gp62 clamp-loader subunit	188	248	248	0.98	2e-80	YP_004009717.1	118/187(63%)	147/187(78%)	1/187(0%)	Clamp loader	DNA replication, recombination, repair, packaging, and processing	62 superfamily	no
106	106/-	49599	50558	960	319	0.3448	ATG	TAA	CACCTGATCGGAGTAAAATAGTATG	Acinetobacter phage Acj61	gp44 clamp-loader subunit	321	480	480	0.99	9e-168	YP_004009718.1	223/318(70%)	271/318(85%)	0/318(0%)	Clamp loader	DNA replication, recombination, repair, packaging, and processing	AAA superfamily	no
107	107/-	50601	51290	690	229	0.3362	ATG	TAA	ATTGATTTGAAAGGTGTAATGAATG	Acinetobacter phage Acj61	gp45 sliding clamp	228	273	273	1	3e-89	YP_004009719.1	135/230(59%)	171/230(74%)	3/230(1%)	Sliding clamp	DNA replication, recombination, repair, packaging, and processing	gp45-slide_C superfamily-2	1 72 94 (23) 859 i-o
108	108/-	51322	51762	441	146	0.3515	ATG	TAA	AAATTTTAACGACCAAACAACTTCAAATG	Acinetobacter phage Acj9	RpbA RNA polymerase binding protein	122	181	181	0.87	1e-55	YP_004010246.1	84/128(66%)	101/128(78%)	8/128(6%)	RNA polymerase binding protein	Transcription	Phage_RpbA superfamily	no
109	109/-	51740	51964	225	74	0.32	ATG	TAA	TAATGTAAGAGAGGTGTATAATG	Acinetobacter phage 133	gp45.2 hypothetical phage protein	59	64.3	64.3	0.79	4e-12	YP_004300675.1	30/59(51%)	40/59(67%)	0/59(0%)	Unknown			no
110	110/-	51977	52189	213	70	0.3427	ATG	TAA	TACTGTAATGGAGTCATAAAATG	Acinetobacter baumannii	hypothetical protein	192	63.5	63.5	0.78	5e-11	WP_000362169.1	27/55(49%)	36/55(65%)	0/55(0%)	Unknown			no
111	111/-	52191	53873	1683	560	0.3399	ATG	TAA	TACAATGTAGATTGGGATATTGTGAAATG	Acinetobacter phage Acj61	gp46 recombination endonuclease subunit	559	873	873	0.99	0	YP_004009722.1	408/559(73%)	486/559(86%)	0/559(0%)	Recombination endonuclease subunit	DNA replication, recombination, repair, packaging, and processing	ABC_ATPase superfamily-2	1 192 209 (18) 662 o-i
112	112/-	53870	54409	540	179	0.3685	TTG	TGA	TTTTTTATTGGAGGTAAAATCTTTG	Acinetobacter phage Acj9	putative serine/threonine protein phosphatase	183	246	246	0.92	6e-80	YP_004010249.1	114/166(69%)	133/166(80%)	0/166(0%)	Unknown		MPP_superfamily superfamily	no
113	113/-	54402	54506	105	34	0.381	ATG	TAA	TAATTATGTGGAAGTTCATCCTCATG	Sinorhizobium fredii HH103	probable septum site-determining protein minC	249	32.3	32.3	0.67	4	YP_005191900.1	14/23(61%)	17/23(73%)	0/23(0%)	Unknown			1 69 88 (20) 2081 o-i
114	114/-	54496	54753	258	85	0.3372	ATG	TAA	CTTATATTTGGAAGCAACGCGATG	Acinetobacter phage Acj9	hypothetical protein Acj9p113	79	37	37	0.83	0.086	YP_004010250.1	25/72(35%)	35/72(48%)	1/72(1%)	Unknown			no
115	115/-	54750	55769	1020	339	0.3245	TTG	TGA	ATCTTTAATCGAGGTCTTGACATGAAAATTCTGAAATTG	Acinetobacter phage Acj61	gp47 recombination endonuclease subunit	338	460	460	1	5e-159	YP_004009724.1	209/339(62%)	267/339(78%)	1/339(0%)	Recombination endonuclease subunit	DNA replication, recombination, repair, packaging, and processing	MPP_superfamily superfamily	no
116	116/-	55857	56231	375	124	0.3307	ATG	TGA	AACTGTTAAGGAATAAATTATG	Acinetobacter phage Ac42	a-gt.4 conserved hypothetical protein	129	100	100	0.82	1e-24	YP_004009470.1	53/103(51%)	70/103(67%)	1/103(0%)	Unknown		DUF2654 superfamily	no
117	117/-	56371	56916	546	181	0.3553	ATG	TGA	ATACTTTAAGGAGATTGATATTATG	Acinetobacter phage Acj9	gp55 sigma factor	181	290	290	0.96	2e-97	YP_004010254.1	138/174(79%)	151/174(86%)	2/174(1%)	Sigma factor	Transcription	55 superfamily	no
118	118/-	56947	57420	474	157	0.3291	TTG	TAA	GAATTTAAAGATTTAATTG	Coccidioides posadasii str. Silveira	conserved hypothetical protein	425	37	37	0.68	1.9	EFW21574.1	30/111(27%)	50/111(45%)	7/111(6%)	Unknown			no
119	119/-	57410	57673	264	87	0.2538	ATG	TAA	AATTATCTAAAAGGTGTGGCCAAATG	Acinetobacter phage Acj9	NrdH glutaredoxin	89	67	67	0.91	1e-12	YP_004010256.1	32/81(40%)	51/81(62%)	1/81(1%)	Glutaredoxin	Nucleotide metabolism		no
120	120/-	57670	58155	486	161	0.3395	ATG	TGA	TCAACTGATATGGGTATTTTTGTATG	Acinetobacter phage Acj9	gp49 EndoVII packaging and recombination endonuclease	160	183	183	0.97	1e-55	YP_004010257.1	87/157(55%)	109/157(69%)	0/157(0%)	EndoVII packaging and recombination endonuclease	DNA replication, recombination, repair, packaging, and processing	Endonuc-dimeris superfamily-2	no
121	121/-	58196	58468	273	90	0.2894	ATG	TAA	TATTCGTAAGGAGTAATAAATG	Acinetobacter phage Acj9	hypothetical protein Acj9p121	88	92.8	92.8	0.94	2e-22	YP_004010258.1	40/85(47%)	60/85(70%)	0/85(0%)	Unknown			no
122	122/-	58472	58786	315	104	0.3651	ATG	TAA	AATAAATTAGGATCATGACATG	Acinetobacter phage Acj9	hypothetical protein Acj9p123	119	96.7	96.7	0.97	2e-23	YP_004010260.1	48/102(47%)	65/102(63%)	1/102(0%)	Unknown			no
123	123/-	58820	59095	276	91	0.3659	ATG	TAA	TCAACTTAACAATGGAACATAATGATG	Acinetobacter phage Acj61	NrdC thioredoxin	93	137	137	0.97	9e-40	YP_004009734.1	65/91(71%)	73/91(80%)	1/91(1%)	Thioredoxin	Nucleotide metabolism	Thioredoxin_like superfamily	no
124	124/-	59159	60319	1161	386	0.3437	ATG	TAA	TAATTGTTTTGAGGATTTAAAAATG	Acinetobacter phage Acj9	hypothetical protein Acj9p122	325	38.1	38.1	0.53	4.3	YP_004010259.1	44/222(20%)	89/222(40%)	26/222(11%)	Unknown			no
125	125/-	60482	61195	714	237	0.3515	ATG	TAA	ATTAGCACAGGACTTTTACAAATG	Acinetobacter phage 133	hypothetical protein Acj133p109	239	114	114	0.96	2e-27	YP_004300690.1	76/232(33%)	109/232(46%)	10/232(4%)	Unknown			1 275 293 (19) 728 i-o
126	126/-	61192	61482	291	96	0.3368	ATG	TGA	AAATTTTATGGAGTTGATCCAAAATG	Acinetobacter phage 133	hypothetical protein Acj133p110	102	34.7	34.7	0.96	0.95	YP_004300691.1	27/97(28%)	48/97(49%)	7/97(7%)	Unknown			no
127	127/-	61479	61985	507	168	0.3373	ATG	TGA	AATTGAGTATGAGGAAATTTAAATG	Streptococcus equi subsp. zooepidemicus MGCS10565	sorbitol operon transcription regulator SrlM	622	37	37	0.65	3	YP_002122596.1	31/115(27%)	54/115(46%)	7/115(6%)	Unknown			no
128	128/-	61986	62867	882	293	0.3571	ATG	TAA	TAAACTATTGGAGAGTTAAATG	Acinetobacter phage Acj9	hypothetical protein Acj9p126	286	192	192	0.92	7e-56	YP_004010263.1	113/276(41%)	164/276(59%)	13/276(4%)	Unknown			no
129	129/-	62884	63189	306	101	0.3007	ATG	TAA	CAAAAATTATCGAGGCTATTCAAAATG	Acinetobacter phage Ac42	hypothetical protein Ac42p124	205	49.7	49.7	0.65	3e-05	YP_004009486.1	34/100(34%)	46/100(46%)	6/100(6%)	Unknown			no
130	130/-	63173	63430	258	85	0.2984	ATG	TGA	AATTCCAAATGAGGAAATCAATATG	Sagittula stellata E-37	probable periplasmic dipeptide transport protein	522	83.6	83.6	0.87	5e-19	YP_004009750.1	40/80(50%)	54/80(67%)	6/80(7%)	Unknown			no
131	131/-	63487	64539	1053	350	0.3362	ATG	TAA	AACAAACACTGAGTAAATTATCATG	Acinetobacter phage Acj9	NrdC.10 conserved hypothetical protein	335	471	471	1	4e-163	YP_004010266.1	234/352(66%)	279/352(79%)	19/352(5%)	Unknown		Motor_domain superfamily	no
132	132/-	64650	64943	294	97	0.3401	ATG	TAA	AATTAAATTGGAGTACAAATTGAAATG	Acinetobacter phage Acj61	hypothetical protein Acj61p131	93	43.1	43.1	0.89	0.0007	YP_004009748.1	27/89(30%)	44/89(49%)	4/89(4%)	Unknown		Podovirus_Gp16 superfamily	1 136 155 (20) 2462 i-o
133	133/-	64940	65938	999	332	0.3313	ATG	TGA	TGTTTTTAATGAGTAAGATAATATG	Acinetobacter phage Acj9	NrdC.11 conserved hypothetical protein	336	414	414	0.97	4e-141	YP_004010268.1	201/334(60%)	245/334(73%)	14/334(4%)	Unknown		nrdC.11 superfamily	no
134	134/-	66040	66297	258	85	0.3372	ATG	TAA	TACATTTAAGGATTAAAATG	Acinetobacter phage Acj61	hypothetical protein Acj61p133	94	83.6	83.6	0.87	5e-19	YP_004009750.1	40/80(50%)	54/80(67%)	6/80(7%)	Unknown			no
135	135/-	66299	66778	480	159	0.3104	ATG	TAA	ATTCGCAATTGAGGTAATTATTATG	Acinetobacter phage Acj61	hypothetical protein Acj61p135	164	107	107	0.89	3e-28	YP_004010271.1	56/162(35%)	83/162(51%)	9/162(5%)	Unknown			1 96 115 (20) 2913 i-o	2 145 175 (31) 2907 o-i
136	136/-	66784	67050	267	88	0.397	ATG	TAA	TTCTTACTTTATAGTGATGAGTAATTTATTATG	Acinetobacter phage Ac42	conserved hypothetical bacterial protein	88	137	137	1	6e-40	YP_004009499.1	65/88(74%)	72/88(81%)	0/88(0%)	Unknown		zf-dskA_traR superfamily	no
137	137/-	67083	67385	303	100	0.3009	ATG	TAA	CCTCATAGAGGAGAGTATCAATG	Acinetobacter phage Acj9	rI lysis inhibition regulator membrane protein	95	113	113	0.94	4e-30	YP_004010271.1	57/96(59%)	71/96(73%)	5/96(5%)	Lysis inhibition regulator membrane protein	Lysis	PHA02054 superfamily	1 61 77 (17) 1756 i-o
138	138/-	67382	67681	300	99	0.3233	ATG	TGA	GCCATTGCCAGAGCAAAAATAATG	Acinetobacter phage Acj9	hypothetical protein Acj9p135	99	131	131	0.98	3e-37	YP_004010272.1	60/99(61%)	75/99(75%)	1/99(1%)	Unknown			1 62 82 (21) 1948 i-o
139	139/-	67681	68112	432	143	0.3611	ATG	TAA	TACATTACAGGACTTTTAGACAGATG	Acinetobacter phage Acj9	hypothetical protein Acj9p136	122	178	178	0.85	7e-55	YP_004010273.1	78/122(64%)	98/122(80%)	1/122(0%)	Unknown			1 61 79 (19) 1476 o-i
140	140/-	68109	68405	297	98	0.33	ATG	TGA	CAACATAATTGCAGTGTTCTGCATG	Acinetobacter phage Acj9	Vs valyl-tRNA synthetase modifier	107	143	143	1	8e-42	YP_004010274.1	63/98(64%)	81/98(82%)	0/98(0%)	valyl-tRNA synthetase modifier	Translation		no
141	141/-	68438	68962	525	174	0.3867	ATG	TAA	AAACGAGCAGGAGATTCCTATG	Acinetobacter phage Acj9	Vs.1 conserved hypothetical phage protein	173	260	260	1	2e-85	YP_004010275.1	130/174(75%)	147/174(84%)	1/174(0%)	Unknown		REGB_T4 superfamily	1 61 80 (20) 1274 o-i	2 113 134 (22) 515 i-o
142	142/-	69087	69527	441	146	0.3492	ATG	TAG	TATTATTAAGGTTTTGTAAAGTGGAAAGATG	Acinetobacter phage Acj9	putative truncated Seg-like homing endonuclease	148	226	226	0.97	5e-73	YP_004010276.1	104/143(73%)	125/143(87%)	0/143(0%)	homing endonuclease	Homing endonucleases and homologs	GIY-YIG_SF superfamily	no
143	143/-	69578	69925	348	115	0.3218	ATG	TAA	GCATCATTGGGAGAATGATATG	Aspergillus nidulans FGSC A4	hypothetical protein AN7983.2	395	38.1	38.1	0.85	0.33	XP_681252.1	29/103(28%)	47/103(45%)	5/103(4%)	Unknown			1 59 80 (22) 2953 o-i
144	144/-	69927	70187	261	86	0.3295	ATG	TGA	GTCATTAATGGAGATAACCTAATG	Acinetobacter phage Acj9	hypothetical protein Acj9p140	92	54.7	54.7	0.79	6e-08	YP_004010277.1	29/69(42%)	43/69(62%)	3/69(4%)	Unknown			no
145	145/-	70187	70648	462	153	0.2879	ATG	TAA	TAAGCTTATCGGGATTATGGAATG	Acinetobacter phage Acj9	hypothetical protein Acj9p141	146	79	79	1	7e-16	YP_004010278.1	47/155(30%)	85/155(54%)	11/155(7%)	Unknown			no
146	146/-	70814	71419	606	201	0.3333	ATG	TAA	GAATAAATGTATTGTGAGATAATCATG	Acinetobacter phage Acj9	hypothetical protein Acj9p144	200	127	127	0.97	4e-33	YP_004010281.1	77/209(37%)	118/209(56%)	25/209(11%)	Unknown			1 61 77 (17) 1109 i-o
147	147/+	71607	72026	420	139	0.3262	ATG	TAA	AACACAACATGAGTAAATTGAAATG	Acinetobacter phage 133	hypothetical protein Acj133p136	145	154	154	0.97	8e-45	YP_004300717.1	80/138(58%)	99/138(71%)	4/138(2%)	Unknown			no
148	148/-	72162	72392	231	76	0.303	ATG	TAA	ATTTTTAAATGAGGAAATTAAAATG	Salmonella enterica	Peptide chain release factor 1, partial	92	60.1	60.1	0.68	4e-10	WP_001588039.1	28/53(53%)	36/53(67%)	1/53(1%)	Unknown	Putative bacterial protein	RF-1 superfamily	no
149	149/-	72519	72968	450	149	0.3111	ATG	TGA	ATTATGTTTGGATGGAATGTTATG	Acinetobacter phage Ac42	hypothetical protein Ac42p148	151	59.3	59.3	0.95	8e-09	YP_004009510.1	42/151(28%)	76/151(50%)	8/151(5%)	Unknown			no
150	150/-	74365	74934	570	189	0.3474	ATG	TAA	ATTTTGAATAGAGGAATTTATTATG	Acinetobacter phage Acj9	hypothetical protein Acj9p146	188	228	228	1	2e-72	YP_004010283.1	112/189(59%)	142/189(75%)	1/189(0%)	Unknown			no
151	151/-	75007	75159	153	50	0.2353	ATG	TAG	TTTTGAAGCCAAGGTGCGTCTTAAATG	response regulator hybrid protein	two component system histidine kinase	1409	34.3	34.3	0.66	2.1	YP_003832521.1	16/35(46%)	24/35(68%)	2/35(5%)	Unknown			no
152	152/-	75156	75398	243	80	0.284	ATG	TGA	TTAAATGAAGATGGTAAATTAATG	Acinetobacter phage Acj9	hypothetical protein Acj9p149	80	133	133	1	1e-38	YP_004010286.1	62/80(78%)	73/80(91%)	0/80(0%)	Unknown			no
153	153/-	76602	76859	258	85	0.376	ATG	TAA	AACCTTAAAGGAAAACATCATG	Acinetobacter phage Acj9	hypothetical protein Acj9p151	97	110	110	0.96	2e-29	YP_004010288.1	53/82(65%)	68/82(82%)	0/82(0%)	Unknown			no
154	154/-	76895	77116	222	73	0.2793	ATG	TAA	AACAAACATTGAGTAAATTGTTATG	Acinetobacter phage Acj9	hypothetical protein Acj9p152	72	40.8	40.8	0.71	0.003	YP_004010289.1	22/52(42%)	34/52(65%)	3/52(5%)	Unknown			1 74 92 (19) 2465 i-o	2 100 123 (24) 1575 o-i
155	155/-	77205	77660	456	151	0.3487	ATG	TAA	TGATGTAAACTTAGTTCAAGAATAATG	Acinetobacter phage Ac42	gp57B conserved hypothetical protein	150	183	183	0.98	4e-56	YP_004009515.1	89/150(59%)	106/150(70%)	1/150(0%)	chaperone for tail fiber formation		57B superfamily	no
156	156/-	77660	77959	300	99	0.3567	ATG	TAA	CATTTAATTAGAGGTAATAAAATG	Enterobacteria phage CC31	gp57A chaperone for tail fiber formation	84	54.7	54.7	0.75	5e-08	YP_004010006.1	32/75(43%)	46/75(61%)	3/75(4%)	chaperone for tail fiber formation	Chaperonins/assembly catalysts		no
157	157/-	77974	78675	702	233	0.3219	ATG	TAA	CACTTGTGAGGATAATATGAAATG	Acinetobacter phage Acj9	gp1 dNMP kinase	244	202	202	0.95	3e-61	YP_004010292.1	104/231(45%)	155/231(67%)	10/231(4%)	dNMP kinase	Nucleotide metabolism	1 superfamily	no
158	158/-	78701	79267	567	188	0.3474	TTG	TAA	ATTTTTTAACCAGGAGCCCCTCTTG	Acinetobacter phage Acj9	gp3 tail completion and sheath stabilizer protein	184	270	270	0.96	6e-89	YP_004010293.1	127/181(70%)	148/181(81%)	0/181(0%)	Tail completion and sheath stabilizer protein	Virion proteins (Tail)	Phage_T4_gp19 superfamily	no
159	159/-	79437	80285	849	282	0.3357	ATG	TAA	AAAATTTAAGGTTGTTTAGATATG	Acinetobacter phage Acj9	gp2 DNA end protector protein	278	422	422	0.98	6e-146	YP_004010294.1	210/278(76%)	239/278(85%)	1/278(0%)	DNA end protector protein	Virion proteins (Head)	2 superfamily	1 220 248 (29) 780 o-i
160	160/-	80298	80747	450	149	0.3422	ATG	TAA	TTATAATAATGAGGTACAAAGTATG	Acinetobacter phage Acj9	gp4 head completion protein	149	238	238	1	6e-78	YP_004010295.1	111/149(74%)	127/149(85%)	0/149(0%)	Head completion protein	Virion proteins (Head)	4 superfamily	no
161	161/+	80807	81400	594	197	0.3182	ATG	TGA	TTATAAATGGGAGAACACTATG	Acinetobacter phage Acj9	gp53 baseplate wedge subunit	194	313	313	0.96	1e-105	YP_004010296.1	147/190(77%)	171/190(90%)	1/190(0%)	Baseplate wedge subunit	Virion proteins (Tail)	Phage_gp53 superfamily	no
162	162/+	81381	83162	1782	593	0.3861	ATG	TAA	TAAAGAAATGGAGCGTAATTTGCATG	Acinetobacter phage Acj9	gp5 baseplate hub subunit and tail lysozyme	599	891	891	1	0	YP_004010297.1	451/604(75%)	507/604(83%)	16/604(2%)	Baseplate hub subunit and tail lysozyme	Virion proteins (Tail)	lysozyme_like superfamily-2	1 116 145 (30) 1860 o-i
163	163/+	83165	83620	456	151	0.3246	ATG	TGA	TAAATTCGATTTGGTGTAATTATG	Acinetobacter phage Acj9	gp5.1 conserved hypothetical protein	152	177	177	0.99	1e-53	YP_004010298.1	88/152(58%)	107/152(70%)	2/152(1%)	Unknown		5.1 superfamily	no
164	164/+	83622	83897	276	91	0.4167	ATG	TAA	TTAACTATGTGAGGTCTTGAAATG	Acinetobacter phage Acj9	gp5.4 conserved hypothetical protein	91	134	134	1	2e-38	YP_004010299.1	64/91(70%)	74/91(81%)	0/91(0%)	Unknown		PAAR_motif superfamily	no
165	165/+	83907	85862	1956	651	0.3338	ATG	TGA	TTCAAATTAAGAGGCACATATG	Acinetobacter phage Acj9	gp6 baseplate wedge subunit	649	1150	1150	1	0	YP_004010300.1	551/651(85%)	598/651(91%)	2/651(0%)	Baseplate wedge subunit	Virion proteins (Tail)		no
166	166/+	85859	88939	3081	1026	0.3389	ATG	TGA	TATTATTTTAGAGGCAGTAACGCAATG	Acinetobacter phage Acj9	gp7 baseplate wedge initiator	1026	1788	1788	0.99	0	YP_004010301.1	839/1025(82%)	938/1025(91%)	1/1025(0%)	Baseplate wedge initiator	Virion proteins (Tail)	FN3 superfamily	1 938 957 (20) 1975 i-o
167	167/+	88932	89936	1005	334	0.3831	ATG	TAA	AGAACCAACACAGGTAAAAGTTAATG	Acinetobacter phage Acj9	gp8 baseplate wedge subunit	334	595	595	1	0	YP_004010302.1	277/334(83%)	305/334(91%)	0/334(0%)	Baseplate wedge subunit	Virion proteins (Tail)	Phage-Gp8 superfamily	no
168	168/+	89998	90876	879	292	0.3709	ATG	TAA	AAAATATAAGGGGACGTAATATG	Acinetobacter phage Acj9	gp9 base plate wedge completion tail fiber socket protein	288	296	296	1	3e-96	YP_004010303.1	151/293(52%)	199/293(67%)	6/293(2%)	Base plate wedge completion tail fiber socket protein	Virion proteins (Tail)	T4_gp9_10 superfamily	1 177 198 (22) 799 o-i
169	169/+	90876	92687	1812	603	0.3538	ATG	TAA	CACAAAAAATTGGGTCAGCATAATG	Acinetobacter phage Acj9	gp10 baseplate wedge subunit and tail pin protein	603	865	865	0.99	0	YP_004010304.1	410/603(68%)	485/603(80%)	2/603(0%)	Baseplate wedge subunit and tail pin protein	Virion proteins (Tail)	T4_gp9_10 superfamily
170	170/+	92687	93343	657	218	0.3349	ATG	TAA	ATCGTTGGATGAGGATTGCATAATG	Acinetobacter phage Acj61	gp11 baseplate wedge completion tail pin	218	218	218	0.99	8e-68	YP_004009785.1	109/217(50%)	145/217(66%)	0/217(0%)	Baseplate wedge completion tail pin	Virion proteins (Tail)	GP11 superfamily	no
171	171/+	93345	94877	1533	510	0.4012	ATG	TAA	TATTTTAAACGAGAGGGTTAAGATG	Acinetobacter phage Acj9	gp12 short tail fibers protein	507	601	601	1	0	YP_004010306.1	312/510(61%)	376/510(73%)	3/510(0%)	Short tail fibers protein	Virion proteins (Tail)	Collar superfamily	no
172	172/+	94877	96682	1806	601	0.3267	ATG	TAA	TATTATTAAGGTGGCTTAATG	Acinetobacter phage Acj9	Wac fibritin neck whiskers protein	609	348	348	0.99	6e-108	YP_004010307.1	225/618(36%)	344/618(55%)	30/618(4%)	fibritin neck whiskers protein	Virion proteins (Tail fiber)	Fibritin_C superfamily	no
173	173/+	96716	97597	882	293	0.3469	ATG	TAA	GCCCCTTTTTGAGGTTTATATG	Acinetobacter phage Acj9	gp13 neck protein	305	475	475	1	2e-166	YP_004010308.1	232/306(76%)	261/306(85%)	14/306(4%)	neck protein	Virion proteins (Neck)	13 superfamily	1 146 176 (31) 841 i-o
174	174/+	97602	98375	774	257	0.323	ATG	TGA	GAATTTTAATGGGATAAAAATATG	Acinetobacter phage Acj9	gp14 head completion protein	257	400	400	1	2e-138	YP_004010309.1	192/257(75%)	214/257(83%)	0/257(0%)	neck protein	Virion proteins (Neck)	T4_neck-protein superfamily	no
175	175/+	98411	99016	606	201	0.2921	GTG	TAA	TAATTATAAGGATTTGTAGTG	Enterobacteria phage RB43	MobE mobile endonuclease	204	214	214	0.93	7e-67	YP_239192.1	110/190(58%)	134/190(70%)	2/190(1%)	mobile endonuclease	Homing endonucleases and homologs	GIY-YIG_Cterm superfamily	no
176	176/+	99085	99840	756	251	0.3479	ATG	TAG	TGTGTTTTAATGGGTGATTTATTCTCTCATG	Acinetobacter phage Acj9	gp15 tail sheath stabilizer and completion protein	259	376	376	0.99	8e-129	YP_004010311.1	182/250(73%)	207/250(82%)	2/250(0%)	tail sheath stabilizer and completion protein	Virion proteins (Tail)	15 superfamily	no
177	177/+	99846	100334	489	162	0.3599	ATG	TGA	CTCACCCAAGGTAGATGTTATG	Acinetobacter phage Acj61	gp16 terminase DNA packaging enzyme small subunit	161	214	214	0.91	5e-68	YP_004009791.1	105/150(70%)	127/150(84%)	3/150(2%)	terminase DNA packaging enzyme small subunit	DNA replication, recombination, repair, packaging, and processing	DNA_Packaging superfamily	no
178	178/+	100331	100771	441	146	0.3243	ATG	TAA	AAACCTTAATGTGGTAGACGAACAATG	Acinetobacter phage Acj9	hypothetical protein Acj9p176	152	65.1	65.1	0.87	8e-11	YP_004010313.1	44/134(33%)	71/134(52%)	9/134(6%)	Unknown			no
179	179/+	100776	102617	1842	613	0.3388	ATG	TAA	TAGATTGGAGGAAAGAAAAAGAATAATAAAATG	Acinetobacter phage Acj9	gp17 terminase DNA packaging enzyme large subunit	609	1047	1047	0.99	0	YP_004010314.1	502/609(82%)	546/609(89%)	7/609(1%)	terminase DNA packaging enzyme large subunit	DNA replication, recombination, repair, packaging, and processing	17 superfamily	1 220 239 (20) 770 i-o	2 416 437 (22) 943 o-i
180	180/+	102647	104626	1980	659	0.3828	ATG	TAA	GAAATAACAGGAGTCGAAATG	Acinetobacter phage Acj9	gp18 tail sheath protein	658	1130	1130	1	0	YP_004010315.1	539/659(82%)	593/659(89%)	2/659(0%)	tail sheath protein	Virion proteins (Tail)	18 superfamily	1 225 245 (21) 614 o-i
181	181/+	104668	105159	492	163	0.3801	ATG	TAA	ATAAATTAAGGATAAAATAATG	Acinetobacter phage Acj61	gp19 tail tube protein	163	284	284	1	2e-95	YP_004009795.1	127/163(78%)	146/163(89%)	0/163(0%)	tail tube protein	Virion proteins (Tail)	Phage_T4_gp19 superfamily	no
182	182/+	105224	106780	1557	518	0.3404	ATG	TAA	CAGTCTGTAGGAGATGAGTATG	Acinetobacter phage Acj9	gp20 portal head vertex protein	518	920	920	0.99	0	YP_004010317.1	427/514(83%)	476/514(92%)	0/514(0%)	portal head vertex protein	Virion proteins (Head)	Phage_T4_Gp20 superfamily	no
183	183/+	106780	107031	252	83	0.3532	ATG	TAA	AGAACCAGAGGAAATCTAATG	Acinetobacter phage Acj9	gp67 prohead core protein	68	58.2	58.2	0.54	2e-09	YP_004010318.1	29/46(63%)	38/46(82%)	1/46(2%)	prohead core protein	Virion proteins (Head)	67 superfamily	no
184	184/+	107034	107459	426	141	0.338	ATG	TAA	TAAAAAAGACGAGGACTAAAAATG	Acinetobacter phage Acj9	gp68 prohead core protein	140	177	177	0.99	3e-54	YP_004010319.1	92/140(66%)	110/140(78%)	1/140(0%)	prohead core protein	Virion proteins (Head)		1 107 127 (21) 683 o-i
185	185/+	107459	108103	645	214	0.3984	ATG	TAA	TCAATGTATGGATTAGACTAATG	Acinetobacter phage Acj61	gp21 prohead core scaffold protein and protease	214	321	321	1	2e-108	YP_004009799.1	157/215(73%)	181/215(84%)	2/215(0%)	prohead core scaffold protein and protease	Chaperonins/assembly catalysts	Peptidase_U9 superfamily	no
186	186/+	108133	108969	837	278	0.3489	ATG	TAA	ATTAAAACAGGACACCAAAATG	Acinetobacter phage Acj9	gp22 prohead core scaffold protein	276	296	296	1	8e-97	YP_004010321.1	164/283(58%)	210/283(74%)	12/283(4%)	prohead core scaffold protein	Chaperonins/assembly catalysts		no
187	187/+	108995	110575	1581	526	0.4054	ATG	TAA	AAAATTTTTATAGGTACATAACACATG	Acinetobacter phage Acj9	gp23 major head subunit precursor	545	950	950	0.99	0	YP_004010322.1	448/523(86%)	485/523(92%)	0/523(0%)	major head subunit precursor	Virion proteins (Head)	23 superfamily	1 137 160 (24) 579 i-o
188	188/+	110669	111940	1272	423	0.3569	ATG	TAA	TATAACCTAGGAATAATAAAATG	Acinetobacter phage Acj61	gp24 head vertex protein	430	672	672	0.99	0	YP_004009802.1	320/419(76%)	364/419(86%)	0/419(0%)	head vertex protein	Virion proteins (Head)	24 superfamily	1 328 345 (18) 819 o-i
189	189/+	111975	112295	321	106	0.2773	ATG	TAA	CCCCAAAAAGGAAATTAAATG	Eubacterium hallii DSM 3353	hypothetical protein EUBHAL_02669	582	37.4	37.4	0.72	0.47	ZP_03717587.1	25/77(32%)	35/77(45%)	1/77(1%)	Unknown			no
190	190/+	112255	112608	354	117	0.2938	ATG	TGA	ATATCCACGCGGGGTTAATGACAATG	Thermus oshimai	ABC transporter permease [Thermus oshimai]	267	37	37	0.48	0.82	WP_018461879.1	17/57(30%)	27/57(47%)	0/57(0%)	Unknown			1 59 80 (22) 1352 o-i
191	191/+	112583	112708	126	41	0.3413	ATG	TAA	GAATCTATAAATGGTATTTCCATTCTTTTAAATG	Cystobacter fuscus	hypothetical protein	98	32.3	32.3	0.95	1.3	WP_002625149.1	14/39(36%)	24/39(61%)	0/39(0%)	Unknown			no
192	192/-	112752	113849	1098	365	0.3698	ATG	TAA	AATGACAACGGAGCCTAGAATAATG	Salmonella phage S16	head outer capsid protein	364	296	296	1	5e-94	YP_007501213.1	172/368(47%)	222/368(60%)	8/368(2%)	head outer capsid protein	Virion proteins (Head)	PKD superfamily-2	no
193	193/-	113927	114127	201	66	0.3035	ATG	TAA	TGATATACCGGAAGTTCCAGTATATCTTAATG	Clostridium saccharoperbutylacetonicum N1-4(HMT)	homocysteine S-methyltransferase	307	33.9	33.9	0.65	2.6	YP_007457213.1	18/43(42%)	23/43(53%)	5/43(11%)	Unknown			no
194	194/-	114229	114942	714	237	0.3193	ATG	TAA	AAAACTCATAGAGGAAATCTTATG	Acinetobacter phage Acj9	Inh inhibitor of prohead protease gp21	208	194	194	0.99	2e-58	YP_004010325.1	107/236(45%)	143/236(60%)	29/236(12%)	inhibitor of prohead protease gp21	Virion proteins (Head)		no
195	195/+	115012	116514	1503	500	0.322	ATG	TAA	CTTTTATAATGAGCAATGTGCCATG	Acinetobacter phage Acj9	UvsW RNA-DNA and DNA-DNA helicase	498	779	779	0.99	0	YP_004010326.1	357/496(72%)	427/496(86%)	0/496(0%)	RNA-DNA and DNA-DNA helicase	DNA replication, recombination, repair, packaging, and processing	HELICc superfamily-2	1 454 470 (17) 1122 o-i
196	196/-	116541	116861	321	106	0.3427	ATG	TAA	CTAAATTTTAAAAGTGAGAAAATTGATATG	Acinetobacter phage Acj61	hypothetical protein Acj61p190	105	134	134	0.97	3e-38	YP_004009807.1	67/107(63%)	78/107(72%)	8/107(7%)	Unknown			no
197	197/-	116885	117160	276	91	0.3659	ATG	TAA	AGCTATTGATGAGGCACATGATG	Acinetobacter phage Acj61	hypothetical protein Acj61p189	95	97.8	97.8	0.97	3e-24	YP_004009806.1	48/94(51%)	64/94(68%)	5/94(5%)	Unknown			no
198	198/-	117135	117362	228	75	0.3772	ATG	TGA	AAATGTACCGGAGTTAAAATG	Acinetobacter phage 133	hypothetical protein Acj133p084	74	40.4	40.4	0.98	0.004	YP_004300665.1	19/74(26%)	36/74(48%)	1/74(1%	Unknown			1 76 95 (20) 967 i-o
199	199/-	117447	117626	180	59	0.35	ATG	TAA	AGCTGAAACGGAGTTGTTATTATAATG	Acinetobacter phage Acj9	hypothetical protein Acj9p194	71	46.2	46.2	0.77	2e-05	YP_004010331.1	20/46(43%)	27/46(58%)	0/46(0%)	Unknown			1 59 75 (17) 1074 o-i
200	200/-	117626	117796	171	56	0.3977	ATG	TAA	GCTTAATTAGGAGAATAATATG	Acinetobacter phage Acj61	UvsY.-2 conserved hypothetical protein	55	77	77	1	3e-17	YP_004009808.1	38/56(68%)	44/56(78%)	1/56(1%)	Unknown		DUF2685 superfamily	no
201	201/-	118019	118414	396	131	0.3586	ATG	TGA	GAGCTTTATGGAGATTTTATAATG	Acinetobacter phage Acj9	gp25 baseplate wedge subunit	130	211	211	0.98	8e-68	YP_004010333.1	95/129(74%)	112/129(86%)	0/129(0%)	baseplate wedge subunit	Virion proteins (Tail)	GPW_gp25 superfamily	no
202	202/-	118414	119058	645	214	0.276	ATG	TAA	CCATTTATAGGCAGAACATTACCATG	Acinetobacter phage Acj9	gp26 baseplate hub subunit	208	210	210	0.97	5e-65	YP_004010334.1	107/209(51%)	150/209(71%)	1/209(0%)	baseplate hub subunit	Virion proteins (Tail)	T4_baseplate superfamily	no
203	203/+	119305	119880	576	191	0.2656	ATG	TGA	TTAATAAACGGAGACCTCTATG	Acinetobacter phage Acj9	gp51 baseplate hub assembly catalyst	251	245	245	0.97	2e-78	YP_004010335.1	113/186(61%)	142/186(76%)	0/186(0%)	baseplate hub assembly catalyst	Chaperonins/assembly catalysts	T4_baseplate superfamily
204	204/+	119877	121466	1590	529	0.3327	ATG	TAA	GATTGAAAAGGATAATAAAAAATG	Acinetobacter phage Acj9	gp27 baseplate hub subunit	528	902	902	0.99	0	YP_004010336.1	417/528(79%)	469/528(88%)	0/528(0%)	baseplate hub subunit	Virion proteins (Tail)	Phage-tail_1 superfamily-2	no
205	205/+	121466	122026	561	186	0.3369	ATG	TAA	TATAGTGCGGGAGGTAATTAATG	Acinetobacter phage Acj9	gp28 baseplate hub distal subunit	181	199	199	0.94	2e-61	YP_004010337.1	85/175(49%)	125/175(71%)	0/175(0%)	baseplate hub distal subunit	Virion proteins (Tail)	Phage_hub_GP28 superfamily	no
206	206/+	122007	123764	1758	585	0.3629	ATG	TAA	TGAATTAGTGGAGTTATTCGATG	Acinetobacter phage Acj9	gp29 baseplate hub subunit	572	503	503	0.87	8e-169	YP_004010338.1	271/523(52%)	359/523(68%)	24/523(4%)	baseplate hub subunit	Virion proteins (Tail)		1 235 255 (21) 848 o-i	2 288 306 (19) 1331 i-o	3 361 386 (26) 754 o-i
207	207/+	124207	124857	651	216	0.3518	ATG	TGA	GTAAATTAAGGTTAATTATATG	Acinetobacter phage Acj9	gp48 baseplate tail tube cap	360	546	546	1	0	YP_004010339.1	264/361(73%)	307/361(85%)	2/361(0%)	baseplate tail tube cap	Virion proteins (Tail)	T4_tail_cap superfamily
208	208/+	124854	125744	891	296	0.3524	ATG	TAA	GCATCATTATATGGTGAGGACGTATTATG	Acinetobacter phage Acj9	gp54 baseplate tail tube initiator	294	474	474	1	4e-166	YP_004010340.1	221/296(75%)	251/296(84%)	2/296(0%)	baseplate tail tube initiator	Virion proteins (Tail)	Phage_T4_gp19 superfamily	1 275 291 (17) 845 i-o
209	209/+	125770	127857	2088	695	0.3314	ATG	TAA	ATTTAAATTGGAGAATATAAAATG	Acinetobacter phage Acj9	Alt RNA polymerase ADP-ribosylase	650	397	397	0.98	8e-125	YP_004300779.1	269/696(39%)	380/696(54%)	61/696(8%)	RNA polymerase ADP-ribosylase	Host alteration/shutoff	VIP2 superfamily-2
210	210/+	127917	128606	690	229	0.3319	ATG	TAA	ATATAGCTAGGAGAAATAACATG	Acinetobacter phage 133	Alt RNA polymerase ADP-ribosylase	650	278	278	0.96	9e-86	YP_004300779.1	137/226(61%)	178/226(78%)	10/226(4%)	RNA polymerase ADP-ribosylase	Host alteration/shutoff		1 149 170 (22) 612 o-i
211	211/+	128675	130066	1392	463	0.347	ATG	TAA	GCAGCCCTTTATGGTGAAATCGAAACTATTAAAATG	Enterobacteria phage JS98	Alt RNA polymerase ADP-ribosylase	695	152	152	0.68	7e-37	YP_001595323.1	111/325(34%)	172/325(52%)	31/325(9%)	RNA polymerase ADP-ribosylase	Host alteration/shutoff	VIP2 superfamily	1 312 337 (26) 510 i-o
212	212/-	130095	130292	198	65	0.303	ATG	TAA	ATGAATGTAATAGGTGAGTAAAATG	Vitis vinifera	unnamed protein product	654	35	35	0.86	1.4	CBI21173.3	17/56(30%)	30/56(53%)	0/56(0%)	Unknown			no
213	213/-	130294	131802	1509	502	0.3539	ATG	TAA	TATTAACTTGGAGTTCTAAATG	Acinetobacter phage Acj61	gp30 DNA ligase	487	671	671	1	0	YP_004009819.1	336/502(67%)	402/502(80%)	16/502(3%)	DNA ligase	DNA replication, recombination, repair, packaging, and processing	Adenylation_DNA_ligase_like superfamily	no
214	214/-	131862	132524	663	220	0.3348	ATG	TAA	TTTAATTAAGAAATTTGGATAATTGAAATG	Acinetobacter phage Acj9	hypothetical protein Acj9p207	211	261	261	0.95	8e-85	YP_004010344.1	123/214(57%)	161/214(75%)	6/214(2%)	Unknown		30.2 superfamily	no
215	215/-	132530	133009	480	159	0.3438	ATG	TAA	TTTCAACAAGTGGACTTTCATATG	Acinetobacter phage Acj61	hypothetical protein Acj61p205	157	178	178	0.94	5e-54	YP_004009822.1	87/151(58%)	107/151(70%)	0/151(0%)	Unknown		Phage_30_3 superfamily	no
216	216/-	133102	133404	303	100	0.3201	ATG	TAA	TTAAATCAAGGAAAGTAACATG	Melampsora larici-populina 98AG31	hypothetical protein MELLADRAFT_96062	623	36.6	36.6	0.93	0.73	EGF98245.1	27/97(28%)	42/97(43%)	4/97(4%)	Unknown		Gsf2 superfamily	no
217	217/-	133406	133729	324	107	0.3488	ATG	TAA	TTATTGTAACGCTGAAATAATATG	Acinetobacter phage Acj61	hypothetical protein Acj61p206	105	119	119	0.98	2e-32	YP_004009823.1	58/105(55%)	71/105(67%)	2/105(1%)	Unknown			no
218	218/-	133731	133979	249	82	0.3253	ATG	TAA	TAACTTTATAGAGTAAAAGAAATG	Acinetobacter phage Ac42	rIII lysis inhibition accessory protein rapid lysis phenotype	82	136	136	1	8e-40	YP_004009570.1	61/82(74%)	72/82(87%)	0/82(0%)	lysis inhibition accessory protein rapid lysis phenotype	Lysis		no
219	219/-	134048	134380	333	110	0.3544	ATG	TAA	AAAATTGAAGGGTAAATTATG	Acinetobacter phage Acj61	gp31 head assembly cochaperone with GroEL	108	126	126	0.97	7e-35	YP_004009825.1	58/107(54%)	9/107(73%)	0/107(0%	head assembly cochaperone with GroEL	Chaperonins/assembly catalysts	cpn10 superfamily
220	220/-	134384	134713	330	109	0.3182	ATG	TAA	GTTAATTTCGGAGGCGAATAATG	Acinetobacter phage Acj61	gp31.1 conserved hypothetical protein	116	133	133	0.95	1e-37	YP_004009826.1	63/105(60%)	79/105(75%)	1/105(0%)	Unknown		DUF2693 superfamily	no
221	221/-	134713	135261	549	182	0.4171	ATG	TAA	GTTATACTTTAGAGGTAAATGATATG	Acinetobacter phage 133	Cd dCMP deaminase	185	308	308	1	4e-104	YP_004300790.1	143/182(79%)	159/182(87%)	0/182(0%)	dCMP deaminase	Nucleotide metabolism	cytidine_deaminase-like superfamily	no
222	222/-	135288	135821	534	177	0.3483	ATG	TAA	CGATAACAATTTGGTGGTAATATG	Acinetobacter phage Acj9	putative ADP-ribose pyrophosphatase protein	122	123	123	0.71	1e-32	YP_004010354.1	68/127(54%)	85/127(66%)	6/127(4%)	Unknown		Nudix_Hydrolase superfamily	no
223	223/-	135823	136131	309	102	0.3592	ATG	TAA	TGTAATTTTGGAGAGTTTTGATG	Pedobacter agri PB92	urocanate hydratase	556	34.3	34.3	0.47	4.5	ZP_11219667.1	20/56(36%)	31/56(55%)	8/56(14%)	Unknown			1 95 114 (20) 538 o-i
224	224/-	136131	137048	918	305	0.3475	ATG	TGA	CAAATATAGTTGTGTGAGAAAATAAAATG	Acinetobacter phage Acj9	PseT polynucleotide 5'-kinase and 3'-phosphatase	310	363	363	1	5e-122	YP_004010357.1	179/311(58%)	224/311(72%)	7/311(2%)	polynucleotide 5'-kinase and 3'-phosphatase	Nucleotide metabolism	HAD_like superfamily-2	no
225	225/-	137050	137226	177	58	0.3164	ATG	TAA	TATTGTGTGGGAAATAAAAATG	Clonorchis sinensis华支睾吸虫	hypothetical protein CLF_111720	312	39.7	39.7	0.81	0.033	GAA56863.1	14/39(36%)	24/39(61%)	8/39(20%)	Unknown			no
226	226/-	137229	137717	489	162	0.3272	ATG	TAA	TTAAACACATGAGGAAAATAAAATG	Acinetobacter phage Acj9	Alc inhibitor of host transcription	165	184	184	1	3e-56	YP_004010359.1	95/166(57%)	116/166(69%)	5/166(3%)	inhibitor of host transcription	Host alteration/shutoff		no
227	227/-	137789	137974	186	61	0.2527	ATG	TAA	TTATATGTTTTTTGTGTATATGTTTTCTAATG	Not hit	Not hit										Unknown			no
228	228/-	138025	139176	1152	383	0.3125	ATG	TAA	CTTTATTTTGGAGTTGTCATG	Acinetobacter phage Acj9	RnlA RNA ligase 1 and tail fiber attachment catalyst	386	479	479	0.98	4e-165	YP_004010361.1	233/378(62%)	286/378(75%)	2/378(0%)	RNA ligase 1 and tail fiber attachment catalyst	Translation	RNA_lig_T4_1 superfamily	1 65 81 (17) 513 o-i
229	229/-	139215	140348	1134	377	0.3713	ATG	TAA	CACTACATAGGAATTTTAAATG	Acinetobacter phage Acj9	NrdB aerobic NDP reductase small subunit	379	650	650	0.99	0	YP_004010363.1	306/375(82%)	336/375(89%)	0/375(0%)	aerobic NDP reductase small subunit	Nucleotide metabolism	Ferritin_like superfamily	1 256 278 (23) 510 i-o
230	230/-	140403	142814	2412	803	0.3607	ATG	TAA	ATTTAGTATAGAGGATTTATG	Acinetobacter phage Acj9	NrdA aerobic NDP reductase large subunit	803	1407	1407	1	0	YP_004010365.1	656/803(82%)	730/803(90%)	0/803(0%)	aerobic NDP reductase large subunit	Nucleotide metabolism	Ribonuc_red_lgC superfamily-3	1 620 638 (19) 903 i-o
231	231/-	142811	143140	330	109	0.3909	ATG	TGA	GCAAAGACAAAACTTGAATCTAAAAAATG	Acinetobacter phage Acj61	NrdA.1 conserved hypothetical protein	109	186	186	1	1e-58	YP_004009836.1	84/109(77%)	99/109(90%)	0/109(0%)	Unknown		DUF4326 superfamily	no
232	232/-	143137	143346	210	69	0.3238	ATG	TGA	TGCAATTCCGATGCCGATGTCAGCGTAATG	Saprospira grandis str. Lewin	hypothetical protein SGRA_3202	1013	32.7	32.7	0.53	8	YP_005323514.1	14/37(38%)	21/37(56%)	0/37(0%)	Unknown			1 65 93 (29) 1704 i-o	2 98 114 (17) 1845 o-i
233	233/-	143346	144278	933	310	0.3558	ATG	TAA	ATCCTTAACTGAGAGTTTAATATG	Acinetobacter phage 133	Td thymidylate synthase	315	365	365	1	1e-122	YP_004300818.1	192/319(60%)	220/319(68%)	13/319(4%)	thymidylate synthase	Nucleotide metabolism	TS_Pyrimidine_HMase superfamily	no
234	234/-	144320	144841	522	173	0.3333	ATG	TAA	GAACAAAAAGGATATTTAAAATG	Acinetobacter phage 133	Frd dihydrofolate reductase	173	150	150	0.82	9e-43	YP_004300814.1	75/143(52%)	97/143(67%)	0/143(0%)	dihydrofolate reductase	Nucleotide metabolism	DHFR superfamily	1 56 77 (22) 547 i-o
235	235/-	144838	145224	387	128	0.2997	ATG	TGA	AAAATTTATGGAGAAATTGAAATG	Ilumatobacter coccineum YM16-304	hypothetical protein YM304_04210	406	37.4	37.4	0.39	0.75	YP_007562673.1	18/50(36%)	27/50(54%)	0/50(0%)	Unknown			no
236	236/-	145221	145550	330	109	0.2909	GTG	TGA	TTACAAATTTGAGTACATCTAAGTG	Acinetobacter phage Ac42	hypothetical protein Ac42p236	96	97.8	97.8	0.86	7e-24	YP_004009596.1	46/94(49%)	61/94(64%)	4/94(4%)	Unknown			no
237	237/-	145547	146035	489	162	0.3313	ATG	TGA	ATACTTTAAAGAGTGCATGATATATG	Talaromyces stipitatus ATCC 10500	benzoate 4-monooxygenase cytochrome P450, putative	567	41.6	41.6	0.4	0.058	XP_002488500.1	23/65(35%)	32/65(49%)	0/65(0%)	Unknown			1 125 143 (19) 839 i-o
238	238/-	146125	146241	117	38	0.453	ATG	TAA	AATTTTGAAGAGCAAATG	Not hit	Not hit										Unknown			no
239	239/-	146205	147044	840	279	0.3452	ATG	TAG	CAACTGTTAGGAAAATAAATTATG	Acinetobacter phage Acj9	gp32 single-stranded DNA binding protein	309	372	372	0.82	7e-126	YP_004010373.1	168/230(73%)	195/230(84%)	0/230(0%)	single-stranded DNA binding protein	DNA replication, recombination, repair, packaging, and processing	gp32 superfamily	no
240	240/-	147175	147825	651	216	0.3118	ATG	TGA	TAGTACATTGGACTTTTTATATG	Acinetobacter phage Acj9	gp59 loader of gp41 DNA helicase	216	345	345	1	9e-118	YP_004010374.1	165/216(76%)	186/216(86%)	0/216(0%)	loader of gp41 DNA helicase	DNA replication, recombination, repair, packaging, and processing	T4_Gp59_N superfamily-2	1 204 222 (19) 737 i-o
241	241/-	147818	148120	303	100	0.3894	ATG	TAA	AGAAACTTTGGAAGCCTACGATG	Acinetobacter phage Acj9	gp33 late promoter transcription accessory protein	98	116	116	0.76	2e-31	YP_004010375.1	57/77(74%)	65/77(84%)	1/77(1%)	late promoter transcription accessory protein	Transcription		no
242	242/-	148101	148367	267	88	0.3408	ATG	TGA	CCAAATCAATGAGGTAAATGAAATG	Acinetobacter phage Acj61	DsbA dsDNA binding protein	88	121	121	0.98	7e-34	YP_004009845.1	56/87(64%)	70/87(80%)	0/87(0%)	dsDNA binding protein	Transcription	Phage_DsbA superfamily	no
243	243/-	148427	149482	1056	351	0.3239	ATG	TAA	ATTATATTATGAGTTTAGATTTTATG	Acinetobacter phage Acj9	rnh RNaseH ribonuclease	354	454	454	1	3e-156	YP_004010377.1	222/352(63%)	282/352(80%)	4/352(1%)	RNaseH ribonuclease	DNA replication, recombination, repair, packaging, and processing	PIN_SF superfamily-2	1 66 84 (19) 998 i-o
244	244/+	149773	153684	3912	1303	0.3765	ATG	TAA	AATATTAAAGGATAAATTCAAATG	Acinetobacter phage Acj9	gp34 long tail fiber proximal subunit	1275	1312	1312	1	0	YP_004010378.1	730/1326(55%)	887/1326(66%)	74/1326(5%)	long tail fiber proximal subunit	Virion proteins (Tail fiber)		1 622 640 (19) 684 o-i	2 971 993 (23) 716 i-o
245	245/+	153695	155731	2037	678	0.3461	ATG	TAA	ATTGAATAAGGAGATTTAAATG	Acinetobacter phage Acj9	gp35 hinge connector of long tail fiber proximal connector	375	400	400	0.54	2e-130	YP_004010379.1	200/370(54%)	258/370(69%)	2/370(0%)	hinge connector of long tail fiber proximal connector	Virion proteins (Tail fiber)		1 175 202 (28) 684 o-i	2 578 606 (29) 613 i-o
246	246/+	155790	156503	714	237	0.402	ATG	TAA	CTTTAAAGAGGATAAATTGATATG	Acinetobacter phage Acj9	gp36 hinge connector of long tail fiber distal connector	218	202	202	1	2e-61	YP_004010380.1	123/238(52%)	147/238(61%)	21/238(8%)	hinge connector of long tail fiber distal connector	Virion proteins (Tail fiber)	Phage_T4_gp36 superfamily	1 66 85 (20) 765 i-o	2 175 194 (20) 612 o-i
247	247/+	156516	160253	3738	1245	0.4114	ATG	TGA	ACATTTTAAGGAAATTATCAGATG	Acinetobacter phage Acj9	gp37 large distal tail fiber subunit	938	139	263	0.14	3e-30	YP_004010381.1	72/116(62%)	86/116(74%)	8/116(6%)	large distal tail fiber subunit	Virion proteins (Tail fiber)		1 515 537 (23) 716 i-o	2 706 729 (24) 1268 o-i	3 897 915 (19) 1251 i-o	4 1021 1043 (23) 975 o-i	5 1060 1083 (24) 1283 i-o	6 1283 1301 (19) 503 o-i
248	248/+	160362	160688	327	108	0.3425	GTG	TAA	TTCGTTTAATGTTTTAGCTGTG	Marinobacter nanhaiticus D15-8W	quinone oxidoreductase putative, PIG3	323	35	35	0.65	2.7	ENO14995.1	21/71(30%)	35/71(49%)	0/71(0%)	Unknown			no
249	249/+	160766	161497	732	243	0.3634	ATG	TAA	AATCATAAATGACTAACTATG	Acinetobacter phage Acj9	T holin lysis mediator	205	323	323	0.84	1e-108	YP_004010382.1	148/205(72%)	176/205(85%)	0/205(0%)	holin lysis mediator	Lysis	Phage_holin_T superfamily	1 90 108 (19) 983 i-o	2 113 134 (22) 2084 o-i
250	250/-	161494	161772	279	92	0.2975	ATG	TAA	AGCTTAATTGGAGAAATATCATG	Acinetobacter phage Acj9	AsiA anti-sigma 70 protein	92	142	142	0.98	1e-41	YP_004010383.1	66/91(73%)	79/91(86%)	0/91(0%)	anti-sigma 70 protein	Transcription	AsiA superfamily	no
251	251/-	161786	162409	624	207	0.3029	ATG	TAA	AATGAAATGTGAGTTATTTTAAATTATG	Acinetobacter phage Acj9	MotA activator of middle period transcription	206	128	128	0.99	4e-33	YP_004010384.1	77/208(37%)	122/208(58%)	8/208(3%)	Activator of middle period transcription	Transcription	MotCF superfamily	no
252	252/-	162506	163852	1347	448	0.3445	ATG	TGA	AATTATAGAGGAGTTAATATG	Acinetobacter phage Acj61	gp52 DNA topoisomerase II medium subunit	465	697	697	0.99	0	YP_004009854.1	328/446(74%)	379/446(84%)	1/446(0%)	DNA topoisomerase II medium subunit	DNA replication, recombination, repair, packaging, and processing	TOP4c superfamily
253	253/-	163886	164044	159	52	0.239	ATG	TAA	AAATACTAAGGGGTATATGTCAAATG	Acinetobacter phage Acj9	hypothetical protein Acj9p250	58	34.3	34.3	1	0.26	YP_004010387.1	19/56(34%)	33/56(58%)	4/56(7%)	Unknown			1 58 76 (19) 984 i-o	2 89 109 (21) 1829 o-i
254	254/-	164059	164538	480	159	0.3458	ATG	TAA	TCATCAAACAAAGGTTAATGATATG	Acinetobacter phage Acj9	Ndd nucleoid disruption protein	155	192	192	0.96	2e-59	YP_004010388.1	96/155(62%)	112/155(72%)	1/155(0%)	Nucleoid disruption protein	Host alteration/shutoff	Phage_T4_Ndd superfamily	no
255	255/-	164587	165198	612	203	0.3219	ATG	TAA	CTTTTTCATTGGAGATAAAGATG	Acinetobacter phage Acj9	DenB DNA endonuclease IV	206	196	196	0.9	9e-60	YP_004010389.1	92/186(49%)	135/186(72%)	4/186(2%)	DNA endonuclease IV	Nucleotide metabolism		no
256	256/-	165242	166579	1338	445	0.352	ATG	TAA	CTTTTTATAGGAAGTCGTCATG	Acinetobacter phage Acj9	rIIB protector from prophage-induced early lysis	430	369	369	0.99	3e-120	YP_004010390.1	197/456(43%)	281/456(61%)	42/456(9%)	Lysis inhibition	Host or phage interactions	HTH_Hin_like superfamily	1 64 86 (23) 892 i-o
